# Supplementary material for: Synthesis of PP2A-Activating PF-543 Derivatives and Investigation of Their Inhibitory Effects on Pancreatic Cancer Cells
Source: Molecules. 2022 May 23;27(10):3346. doi: 10.3390/molecules27103346 (PMC9145885; doi:10.3390/molecules27103346)
Supplement: Supplementary file 1 [file molecules-27-03346-s001.zip]

Archive with 1 entries (1 files):
- molecules-1741658-supplementary.pdf
